# Supplementary material for: Molecular evolutionary dynamics of cytochrome P450 monooxygenases across kingdoms: Special focus on mycobacterial P450s
Source: Sci Rep. 2016 Sep 12;6:33099. doi: 10.1038/srep33099 (PMC5018878; doi:10.1038/srep33099)
Supplement: Supplementary Dataset S3 [file srep33099-s4.xls]

## Sheet: Sheet1
Supplementary Dataset 2. Comparative analysis of mycobacterial P450s.
		Mycobacterium tuberculosis complex (MTBC)																											(MCAC)						(MAC)								(MCL)		(NTM)
Family	Subfamily	M. africanum GM041182	M. tuberculosis C	M. tuberculosis F11	M. tuberculosis H37Ra	M. tuberculosis H37Rv	M. tuberculosis Haarlem	M. tuberculosis KZN 1435	M. tuberculosis KZN 605	M. tuberculosis KZN 4207	M. tuberculosis RGTB327	M. tuberculosis CDC1551	M. tuberculosis strains CCDC5079	M. tuberculosis 7199-99	M. tuberculosis Beijing/NITR203	M. tuberculosis CAS/NITR204	M. tuberculosis EAI5	M. tuberculosis EAI5/NITR206	M. tuberculosis Erdman= ATCC 35801	M. tuberculosis UT205	M. canetii CIPT 140010059	M. canetii CIPT 140060008	M. canetii CIPT 140710010	M. bovis AF 2122/97	M. bovis BCG Pasteur 1173P2	M. bovis BCG Korea 1168P	M. bovis BCG Mexico	M. bovis BCG Tokyo 172	M. abscessus ATCC 19977	M. abscessus subsp. bolletii 50594	Mycobacterium abscessus 47J26	Mycobacterium abscessus 103	Mycobacterium abscessus 1948	Mycobacterium abscessus VO6705	M. Avium 104	M. avium subsp. paratuberculosis K10	M. avium subsp. paratuberculosis MAP4	M. intracellulare ATCC 13950	M. intracellulare MOTT-02	M. Intracellulare MOTT-64	M. intracellulare MOTT-36Y	M. Indicus pranii MTCC 9506	M. leprae Br4923	M. leprae TN	Mycobacterium sp. JDM601	M. liflandii 128FXT	M. ulcerans Agy99	M. marinum	M. massiliense
CYP51	B	1	1	1	1	1	1	1	1	1	1	1	1	1	1	1	1	1	1		1			1	1	1	1	1	1	1	1	1	1	1	1	1	1	1	2	1	1	1			1		1	1
CYP102	NSF1
	NSF2
	NSF3																													1
CYP105	A																																							1
	Q																																		1	2	2					2			1	1	1	1
	S
	U																																									1
	NSF1																																		1	1	1
	NSF2
	NSF3
	NSF4
CYP107	DH
	AA
CYP108	B																												1	1	1	1	1	1	1	1	1	2	2	2	2	2			1		1	1	1
	un-named
	NSF1
CYP110	NSF1
CYP121	A		1	1	1	1		1	1	1	1	1	1		1	1	1	1		1	1	1	1	1	1	1	1	1
CYP123	A	1	1	1	1	1	1	1	1	2		1	1	1	1	1	1	1	1	1	1	1	1	1	1	1	1	1	1	1	1	1	1	1		1	1				1	1			1		1	1	1
	B																																						2		1	1						1
	NSF1
CYP124	A	1	1	1	1	1	1	1	1	1	1	1	1	1	1	1	1	1	1	1	1	1	1	1	1	1	1	1							1	1	1	1	1	1	1	1				1	1	1
	NSF1																																		2			1	1
CYP125	A	1	1	1	1	1	1	1	1	1		1	1	1	1	1		1	1	1	1	1	1	1	1	1	1	1	4	3	4	4	4	4	2	2	2	1	1	1	1	3			5	2	1	2
	D																																					1	1	1	1	1
	F																																			1	1
CYP126	A	1	1	1	1	1	1	1	1	1		1	1	1	1	1	1	1	1	1	1	1	1	1	1	1	1	1							1	1	1	1	1	1	1	1				1	1	1
	NSF1																																												1
CYP128	A	1	1	1	1	1	1	1	1	1		1	1	1	1	1	1	1	1	1	1	1	2	1	1	1	1	1
	NSF1																																								1
CYP130	A	1	1	1	1	1	1	1	1	1	1	1	1	1	1		1	1	1	1	1	1	1						1	1	1	1	1	1	1	1	1	1	1	1	1	1			1	1		1	1
CYP132	A	1	1	1	1	1	1	1	1	1	1	1	1	1	1		1	1	1	1	1	1	1	1	1	1	1	1
CYP135	A	1	1	1	1	1	1	1	1	1	1	1	1	1	1	1	1	1	1	1	1	1	1	1	1	1	1	1											1
	B	1	1	1	1	1	1	1	1	1		1	1	1	1		1	1	1	1	1	1	1	1	1	1	1	1	1	1	1	1	1	1				1		1	1	1				2		3	1
	NSF1
CYP136	A	1	1	1	1	1	1	1	1	1	1	1	1	1	1	1	1	1	1	1	1	1	1	1	1	1	1	1	1	1	1	1	1	1	1	1	1	1	1	1	1	1			2	1	1	1	1
	B
	D																												1		1	1	1	1					1		1							1	1
	NSF1
	NSF2
CYP137	A	1	1	1	1	1	1	1	1	1	1	1	1	1	1	2	1	1	1	1	1	1	1	1	1	1	1	1																		1		1
CYP138	A	1	1	1	1	1	1	1	1	1	1	1	1	1	1		1	1	1	1	1	1	1	1	1	1	1	1	1	1	1	1	1	2	1	1	1	1	1	1	1	1			1	2		3	1
	B																																													1
	C																																	1
	NSF1																																	1
CYP139	A	1	1	1	1	1	1	1	1	1		1	1	1	1	1	1	1	1	1	1	1	1	1	1	1	1	1							1	1	1								1	1		1
CYP140	A	1	1	1	1	1	1	1	1	1	1	1	1	1	1	1	1	1	1	1	1	1	1	1	1	1	1	1							1	1	1	1	1	1	1	1				1	1	1	1
	B																												1	1	1	1	1	1	1	1	1	1	1	1	1	1
	NSF1																												1	1	1	1	1	1															1
	NSF2																																												1
CYP141	A		1	1	1	1	1	1	1	1	1	1	1	1	1	1	1	1	1	1			1
CYP142	A		1	1	1	1	1	1	1	1	1	1	1	1	1	1	1	1	1	1	1	1	1	1	1	1	1	1							1	1	1	2	2	2	2	2			1	1	1	1
	B
	NSF1
CYP143	A	1	1	1	1	1	1	1	1	1	1	1	1	1	1	1	1	1	1	1	1	1	1	1	1	1	1	1							2	1	1	2	2	2	1				1	2	2	2
	B																																		1
	NSF1																																		2			1	1	1
	B
CYP144	A	1	1	1	1	1	1	1	1	1	1	1	1	1	1	1	1	1	1	1	1	1	1	1	1	1	1	1							1	1	1				1	1			1	1	1	1
	B																																					1
	NSF1																												1	1	1	1	1	1															1
CYP145	A
	C
CYP147	G																																													1		1
	NSF1
CYP150	A																																		4	4	4	2	3	4	2	6			5	2	1	2
CYP151	A
CYP153	A																												1		1	1		1														1
CYP161	NSF1																												1	1	1	1	1	1															1
CYP164	A																												1	1	1	1	1	1	1	1	1	1	1	1	1	1	1	1				1	1
CYP183	B																																													1		1
CYP185	A																																			1	1					1					1	1
	NSF1
CYP186	A
CYP187	A																																		3	3	3	2	3	2	2	4			2	1	2	2
	NSF1																																												1
	NSF2
CYP188	A																																		2	2	2	2	2	2	2	2			1	1	1	1
CYP189	A																																		4	3	3	4	4	4	4	5			2	1	1	2
	NSF1
CYP190	A																																		1	1	1	2	2	2	3	3			1	1		1
	NSF1																																					1
CYP191	A																																		1	1	1	1	1	1	1				1	1	1	1
CYP226	B																																													1		1
CYP243	A																																		1	1	1					1
CYP268	A																																		1	1	1	1	1	1	1	1			1	1		1
	B																																												1
	NSF1
	NSF2
	NSF3																																									1
CYP269	A																																													1		1
CYP271	A																																															1
CYP272	A																																		1	1	1
CYP274	A																																													1		1
CYP276	A																																													1		1
CYP278	A																																													1		1
CYP279	A																																		1	1	1	3	3	3	3	4				1		1
CYP286	D																												1	1	1	1	1	1															1
CYP289	NSF1
CYP291	A																																		1	1	1	1	1	1	1	1
	NSF1
CYP292	A
CYP1016	A																																								1	1
CYP1017	B																																								1	1
CYP1018	A																																								2	2
	B																																									1
	NSF1																																								1
CYP1019	A																																								2	2
CYP1034	A																																			1	1
CYP1067	A																																					1
CYP1110	B																												1			1	1	1															1
CYP1027	B																																		1			1	1	1
	NSF1
CYP1119	A
CYP1120	A																																												1
CYP1121	A
CYP1122	A
CYP1123	A																																												1
CYP1124	A																																		1	1	1					1
CYP1125	A
CYP1126	A
CYP1127	A																																												1
CYP1128	A																						1						1	1	1	1	1	1					1										1
CYP1129	A																																		2			1	1	1
CYP1130	A																												1	1	1	1	1	1															1
	B																												1	1	1	1	1	1															1
	C
CYP1131	A																														1
CYP1132	A																												1	1	1	1	1	1															1
CYP1133	A
CYP1134	A																												1	1	1	1	1	1															1
		17	20	20	20	20	19	20	20	21	14	20	20	19	20	17	19	20	19	19	19	18	21	18	18	18	18	18	25	22	25	25	24	28	48	43	43	43	47	42	48	61	1	1	37	35	20	47	19
[truncated: 13 more columns]
